# Supplementary material for: An intelligent approach for Arabic handwritten letter recognition using convolutional neural network
Source: PeerJ Comput Sci. 2022 May 27;8:e995. doi: 10.7717/peerj-cs.995 (PMC9202630; doi:10.7717/peerj-cs.995)
Supplement: Supplemental Information 1 [file peerj-cs-08-995-s001.zip]

Archive with 9 entries (8 files):
- Arabic_Hand_Written_Dataset/
- Arabic_Hand_Written_Dataset/csvTrainImages 13440x1024.csv
- __MACOSX/Arabic_Hand_Written_Dataset/._csvTrainImages 13440x1024.csv
- Arabic_Hand_Written_Dataset/csvTestImages 3360x1024.csv
- __MACOSX/Arabic_Hand_Written_Dataset/._csvTestImages 3360x1024.csv
- Arabic_Hand_Written_Dataset/csvTrainLabel 13440x1.csv
- __MACOSX/Arabic_Hand_Written_Dataset/._csvTrainLabel 13440x1.csv
- Arabic_Hand_Written_Dataset/csvTestLabel 3360x1.csv
- __MACOSX/Arabic_Hand_Written_Dataset/._csvTestLabel 3360x1.csv
